# Supplementary material for: Effects of Dietary Supplementation with Aurantiochytrium sp. on Zebrafish Growth as Determined by Transcriptomics
Source: Animals (Basel). 2022 Oct 16;12(20):2794. doi: 10.3390/ani12202794 (PMC9597791; doi:10.3390/ani12202794)
Supplement: Supplementary file 1 [file animals-12-02794-s001.zip]

Archive with 1 entries (1 files):
- animals-1926007-supplementary.pdf
